# Supplementary material for: Endocytosis-mediated healing: recombinant human collagen type III chain-induced wound healing for scar-free recovery
Source: Regen Biomater. 2025 Jan 8;12:rbae149. doi: 10.1093/rb/rbae149 (PMC11930350; doi:10.1093/rb/rbae149)
Supplement: rbae149_Supplementary_Data [file rbae149_supplementary_data.zip]

Archive with 5 entries (5 files):
- 47d07_Supplementary 1-2.ISO 10993-6-2016.pdf
- 48869_Supplementary 1-4.ISO 10993-11-2017.pdf
- beda2_Supplementary 2.docx
- e04ec_Supplementary 1-1.ISO 10993-5-2009.pdf
- ff703_Supplementary 1-3.ISO 10993-10-2021.pdf
